# Supplementary material for: When Employee Mental Health Deteriorates: Examining the Relationship Between Health-Oriented Leadership, Disclosure, and Sickness Absence
Source: Healthcare (Basel). 2025 Oct 30;13(21):2759. doi: 10.3390/healthcare13212759 (PMC12609077; doi:10.3390/healthcare13212759)
Supplement: Supplementary file 1 [file healthcare-13-02759-s001.zip]

Archive with 1 entries (1 files):
- healthcare-3854141-supplementary.pdf
